# Supplementary material for: Tongjiang Hewei Decoction Improves Airway Hyperresponsiveness in Gastroesophageal Reflux Cough by Inhibiting ADAM33 and Epac1/Rap1 Pathway
Source: Food Sci Nutr. 2025 Dec 18;13(12):e71223. doi: 10.1002/fsn3.71223 (PMC12714587; doi:10.1002/fsn3.71223)
Supplement: Supplementary file 3 — Table S2: The 95% confidence intervals for the median differences. [file FSN3-13-e71223-s002.xls]

## Sheet: Fig1
Fig1A	Group	95% CI	median
	Normal	0.3272,0.5589	0.3911
	Sham	0.3244,0.745	0.5181
	AHR	0.459,12.01	7.52
	AHR+LD	0.3869,8.514	6.056
	AHR+MD	0.4496,6.841	5.43
	AHR+HD	0.3667,5.972	4.763
	AHR+PD	0.3511,5.281	3.95
	Comparison	Difference (median)
	AHR vs Sham	7.0019
	AHR+LD vs AHR	-1.464
	AHR+MD vs AHR	-2.09
	AHR+HD vs AHR	-2.757
	AHR+PD vs AHR	-3.57
Fig1D(ADAM33)	Group	95% CI	median
	Normal	0.7122-1.146	0.9979
	Sham	0.7171-1.054	0.8878
	AHR	4.096-6.169	5.484
	AHR+LD	2.494-3.952	3.253
	AHR+MD	1.98-2.749	2.607
	AHR+HD	1.127-1.904	1.567
	AHR+PD	1.1-1.947	1.427
	Comparison	Difference (median)
	AHR vs Sham	4.5962
	AHR+LD vs AHR	-2.231
	AHR+MD vs AHR	-2.877
	AHR+HD vs AHR	-3.917
	AHR+PD vs AHR	-4.057
Fig1D(RhoA)	Group	95% CI	median
	Normal	0.7092,1.156	0.9882
	Sham	0.661,1.089	0.7614
	AHR	3.273,4.004	3.503
	AHR+LD	2.277,3.215	2.572
	AHR+MD	1.549,2.779	2.138
	AHR+HD	1.113,1.847	1.538
	AHR+PD	1.224,1.898	1.535
	Comparison	Difference (median)
	AHR vs Sham	2.7416
	AHR+LD vs AHR	-0.931
	AHR+MD vs AHR	-1.365
	AHR+HD vs AHR	-1.965
	AHR+PD vs AHR	-1.968
Fig1D(MYPT1)	Group	95% CI	median
	Normal	1,1.315	1.118
	Sham	0.8303,1.419	1.075
	AHR	3.758,5.664	4.5
	AHR+LD	2.841,4.221	3.614
	AHR+MD	2.236,3.134	2.545
	AHR+HD	1.609,2.394	1.864
	AHR+PD	1.766,2.534	2.211
	Comparison	Difference (median)
	AHR vs Sham	3.425
	AHR+LD vs AHR	-0.886
	AHR+MD vs AHR	-1.955
	AHR+HD vs AHR	-2.636
	AHR+PD vs AHR	-2.289
Fig1D(SFR)	Group	95% CI	median
	Normal	0.6858,1.366	1.098
	Sham	0.7937,1.236	1.02
	AHR	3.86,5.552	4.126
	AHR+LD	2.703,3.971	3.126
	AHR+MD	1.826,3.303	2.549
	AHR+HD	1.762,2.825	1.822
	AHR+PD	1.536,2.493	2.119
	Comparison	Difference (median)
	AHR vs Sham	3.106
	AHR+LD vs AHR	-1
	AHR+MD vs AHR	-1.577
	AHR+HD vs AHR	-2.304
	AHR+PD vs AHR	-2.007
Fig1D(α-actin)	Group	95% CI	median
	Normal	0.6492,1.168	0.9301
	Sham	0.7176,1.182	1.015
	AHR	5.442,6.847	6.183
	AHR+LD	3.21,5.689	3.511
	AHR+MD	2.293,3.627	3.279
	AHR+HD	1.931,2.99	2.636
	AHR+PD	1.912,3.538	2.699
	Comparison	Difference (median)
	AHR vs Sham	5.168
	AHR+LD vs AHR	-2.672
	AHR+MD vs AHR	-2.904
	AHR+HD vs AHR	-3.547
	AHR+PD vs AHR	-3.484
Fig1D(sm-MHC)	Group	95% CI	median
	Normal	0.8557,1.053	0.949
	Sham	0.7202,1.134	0.8996
	AHR	4.632,5.895	4.979
	AHR+LD	3.071,4.281	3.775
	AHR+MD	1.824,3.234	2.361
	AHR+HD	1.657,2.559	2.01
	AHR+PD	1.674,2.499	2.339
	Comparison	Difference (median)
	AHR vs Sham	4.0794
	AHR+LD vs AHR	-1.204
	AHR+MD vs AHR	-2.618
	AHR+HD vs AHR	-2.969
	AHR+PD vs AHR	-2.64
Fig1E(ADAM33)	Group	95% CI	median
	Normal	0.9271,1.125	1
	Sham	0.962,1.181	0.9829
	AHR	2.179,2.625	2.488
	AHR+LD	2.028,2.08	2.048
	AHR+MD	1.735,1.872	1.856
	AHR+HD	1.441,1.48	1.448
	AHR+PD	1.315,1.696	1.57
	Comparison	Difference (median)
	AHR vs Sham	1.5051
	AHR+LD vs AHR	-0.44
	AHR+MD vs AHR	-0.632
	AHR+HD vs AHR	-1.04
	AHR+PD vs AHR	-0.918
Fig1E(RhoA)	Group	95% CI	median
	Normal	0.8317,1	0.9723
	Sham	0.9938,1.235	1.035
	AHR	2.514,2.694	2.58
	AHR+LD	2.062,2.365	2.222
	AHR+MD	1.644,1.867	1.668
	AHR+HD	1.237,1.435	1.349
	AHR+PD	1.027,1.34	1.168
	Comparison	Difference (median)
	AHR vs Sham	1.545
	AHR+LD vs AHR	-0.358
	AHR+MD vs AHR	-0.912
	AHR+HD vs AHR	-1.231
	AHR+PD vs AHR	-1.412
Fig1E(MYPT1)	Group	95% CI	median
	Normal	0.9178,1.36	1
	Sham	0.8455,1.365	1.12
	AHR	2.932,3.401	2.977
	AHR+LD	1.963,2.798	2.136
	AHR+MD	1.635,2.135	1.641
	AHR+HD	1.467,1.713	1.694
	AHR+PD	1.252,1.474	1.431
	Comparison	Difference (median)
	AHR vs Sham	1.857
	AHR+LD vs AHR	-0.841
	AHR+MD vs AHR	-1.336
	AHR+HD vs AHR	-1.283
	AHR+PD vs AHR	-1.546
Fig1E(SFR)	Group	95% CI	median
	Normal	0.8723,1.245	1
	Sham	0.9431,1.266	1.138
	AHR	2.169,2.454	2.318
	AHR+LD	1.799,1.969	1.826
	AHR+MD	1.428,1.542	1.493
	AHR+HD	1.276,1.368	1.277
	AHR+PD	1.243,1.327	1.273
	Comparison	Difference (median)
	AHR vs Sham	1.18
	AHR+LD vs AHR	-0.492
	AHR+MD vs AHR	-0.825
	AHR+HD vs AHR	-1.041
	AHR+PD vs AHR	-1.045
Fig1E(α-actin)	Group	95% CI	median
	Normal	0.9449,1.322	1
	Sham	0.9807,1.264	1.068
	AHR	2.699,3.287	3.171
	AHR+LD	1.993,2.259	2.258
	AHR+MD	1.674,2.063	1.731
	AHR+HD	1.348,1.571	1.357
	AHR+PD	1.231,1.438	1.331
	Comparison	Difference (median)
	AHR vs Sham	2.103
	AHR+LD vs AHR	-0.913
	AHR+MD vs AHR	-1.44
	AHR+HD vs AHR	-1.814
	AHR+PD vs AHR	-1.84
Fig1E(sm-MHC)	Group	95% CI	median
	Normal	0.8723,1.245	1
	Sham	0.9431,1.266	1.138
	AHR	3.079,3.772	3.248
	AHR+LD	2.39,2.63	2.604
	AHR+MD	1.948,2.03	1.969
	AHR+HD	1.368,1.552	1.391
	AHR+PD	1.243,1.439	1.273
	Comparison	Difference (median)
	AHR vs Sham	2.11
	AHR+LD vs AHR	-0.644
	AHR+MD vs AHR	-1.279
	AHR+HD vs AHR	-1.857
	AHR+PD vs AHR	-1.975

## Sheet: Fig2
Fig2A-1	Group	95% CI	median
	Control	0.6919,1.181	0.9607
	oe-NC	0.8058,1.184	0.9048
	oe-ADAM33	5.494,7.835	7.005
	Comparison	Difference (median)
	oe-ADAM3 vs oe-NC	6.1002
Fig2A-2	Group	95% CI	median
	Control	0.7825,1.157	0.955
	si-NC	0.7143,1.334	0.9457
	si-ADAM33-1	0.2053,0.2862	0.2219
	si-ADAM33-2	0.1778,0.2201	0.2038
	si-ADAM33-3	0.1947,0.2388	0.2081
	Comparison	Difference (median)
	si-ADAM33-1 vs si-NC	-0.7238
	si-ADAM33-2 vs si-NC	-0.7419
	si-ADAM33-3 vs si-NC	-0.7376
Fig2B(ADAM33)	Group	95% CI	median
	Normal	0.839,1.209	1.004
	AHR	5.948,7.313	6.714
	AHR+HD	2.595,3.555	3.111
	AHR+HD+ROCK inhibitor	2.414,3.337	3.153
	AHR+HD+oe-ADAM3	4.062,5.287	4.778
	AHR+HD+si-ADAM3	1.826,2.576	2.032
	Comparison	Difference (median)
	AHR vs Normal	5.71
	AHR+HD vs AHR	-3.603
	AHR+HD+ROCK inhibitor vs AHR+HD	0.042
	AHR+HD+oe-ADAM3 vs AHR+HD+ROCK inhibitor	1.625
	AHR+HD+si-ADAM3vs AHR+HD+ROCK inhibitor	-1.121
Fig2B(RhoA)	Group	95% CI	median
	Normal	0.9581,1.241	1.032
	AHR	4.014,5.981	4.81
	AHR+HD	1.855,2.373	1.976
	AHR+HD+ROCK inhibitor	1.876,2.293	2.142
	AHR+HD+oe-ADAM3	2.424,3.622	2.968
	AHR+HD+si-ADAM3	1.29,1.549	1.432
	Comparison	Difference (median)
	AHR vs Normal	3.778
	AHR+HD vs AHR	-2.834
	AHR+HD+ROCK inhibitor vs AHR+HD	0.166
	AHR+HD+oe-ADAM3 vs AHR+HD+ROCK inhibitor	0.826
	AHR+HD+si-ADAM3vs AHR+HD+ROCK inhibitor	-0.71
Fig2B(MYPT1)	Group	95% CI	median
	Normal	0.9468,1.138	0.9828
	AHR	3.608,4.946	4.342
	AHR+HD	1.912,2.375	2.064
	AHR+HD+ROCK inhibitor	1.556,1.727	1.642
	AHR+HD+oe-ADAM3	3.113,3.547	3.375
	AHR+HD+si-ADAM3	1.449,1.664	1.607
	Comparison	Difference (median)
	AHR vs Normal	3.3592
	AHR+HD vs AHR	-2.278
	AHR+HD+ROCK inhibitor vs AHR+HD	-0.422
	AHR+HD+oe-ADAM3 vs AHR+HD+ROCK inhibitor	1.733
	AHR+HD+si-ADAM3vs AHR+HD+ROCK inhibitor	-0.035
Fig2B(SRF)	Group	95% CI	median
	Normal	0.7673,1	0.8673
	AHR	3.018,5.205	3.766
	AHR+HD	1.725,2.137	1.997
	AHR+HD+ROCK inhibitor	1.104,1.251	1.161
	AHR+HD+oe-ADAM3	2.571,3.319	2.721
	AHR+HD+si-ADAM3	1.077,1.257	1.199
	Comparison	Difference (median)
	AHR vs Normal	2.8987
	AHR+HD vs AHR	-1.769
	AHR+HD+ROCK inhibitor vs AHR+HD	-0.836
	AHR+HD+oe-ADAM3 vs AHR+HD+ROCK inhibitor	1.56
	AHR+HD+si-ADAM3vs AHR+HD+ROCK inhibitor	0.038
Fig2B(α-actin)	Group	95% CI	median
	Normal	0.8658,1.136	1.012
	AHR	5.515,6.561	5.887
	AHR+HD	2.869,3.264	3.105
	AHR+HD+ROCK inhibitor	1.6,1.986	1.789
	AHR+HD+oe-ADAM3	3.675,4.237	3.949
	AHR+HD+si-ADAM3	1.626,1.982	1.681
	Comparison	Difference (median)
	AHR vs Normal	4.875
	AHR+HD vs AHR	-2.782
	AHR+HD+ROCK inhibitor vs AHR+HD	-1.316
	AHR+HD+oe-ADAM3 vs AHR+HD+ROCK inhibitor	2.16
	AHR+HD+si-ADAM3vs AHR+HD+ROCK inhibitor	-0.108
Fig2B(sm-MHC)	Group	95% CI	median
	Normal	0.9606,1.104	0.9874
	AHR	4.056,4.807	4.212
	AHR+HD	1.817,2.201	2.099
	AHR+HD+ROCK inhibitor	1.414,1.59	1.49
	AHR+HD+oe-ADAM3	2.862,4.034	3.111
	AHR+HD+si-ADAM3	1.337,1.582	1.461
	Comparison	Difference (median)
	AHR vs Normal	3.2246
	AHR+HD vs AHR	-2.113
	AHR+HD+ROCK inhibitor vs AHR+HD	-0.609
	AHR+HD+oe-ADAM3 vs AHR+HD+ROCK inhibitor	1.621
	AHR+HD+si-ADAM3vs AHR+HD+ROCK inhibitor	-0.029
Fig2C(ADAM33)	Group	95% CI	median
	Normal	0.9347,1	0.9756
	AHR	3.406,4.064	3.792
	AHR+HD	1.754,2.013	2.009
	AHR+HD+ROCK inhibitor	1.667,1.987	1.887
	AHR+HD+oe-ADAM3	2.672,2.901	2.883
	AHR+HD+si-ADAM3	1.206,1.294	1.276
	Comparison	Difference (median)
	AHR vs Normal	2.8164
	AHR+HD vs AHR	-1.783
	AHR+HD+ROCK inhibitor vs AHR+HD	-0.122
	AHR+HD+oe-ADAM3 vs AHR+HD+ROCK inhibitor	0.996
	AHR+HD+si-ADAM3vs AHR+HD+ROCK inhibitor	-0.611
Fig2C(RhoA)	Group	95% CI	median
	Normal	0.8193,1	0.9212
	AHR	2.648,3.124	2.772
	AHR+HD	1.628,1.843	1.741
	AHR+HD+ROCK inhibitor	1.636,1.693	1.687
	AHR+HD+oe-ADAM3	2.195,2.519	2.429
	AHR+HD+si-ADAM3	1.069,1.18	1.12
	Comparison	Difference (median)
	AHR vs Normal	1.8508
	AHR+HD vs AHR	-1.031
	AHR+HD+ROCK inhibitor vs AHR+HD	-0.054
	AHR+HD+oe-ADAM3 vs AHR+HD+ROCK inhibitor	0.742
	AHR+HD+si-ADAM3vs AHR+HD+ROCK inhibitor	-0.567
Fig2C(MYPT1)	Group	95% CI	median
	Normal	0.9849,1.003	1
	AHR	3.096,3.295	3.255
	AHR+HD	1.765,2.004	1.782
	AHR+HD+ROCK inhibitor	1.497,1.641	1.582
	AHR+HD+oe-ADAM3	2.814,2.931	2.916
	AHR+HD+si-ADAM3	1.152,1.258	1.228
	Comparison	Difference (median)
	AHR vs Normal	2.255
	AHR+HD vs AHR	-1.473
	AHR+HD+ROCK inhibitor vs AHR+HD	-0.2
	AHR+HD+oe-ADAM3 vs AHR+HD+ROCK inhibitor	1.334
	AHR+HD+si-ADAM3vs AHR+HD+ROCK inhibitor	-0.354
Fig2C(SRF)	Group	95% CI	median
	Normal	0.7625,1	0.8511
	AHR	3.042,3.428	3.187
	AHR+HD	1.925,2.167	2.072
	AHR+HD+ROCK inhibitor	1.737,1.847	1.767
	AHR+HD+oe-ADAM3	2.591,2.772	2.721
	AHR+HD+si-ADAM3	1.396,1.484	1.436
	Comparison	Difference (median)
	AHR vs Normal	2.3359
	AHR+HD vs AHR	-1.115
	AHR+HD+ROCK inhibitor vs AHR+HD	-0.305
	AHR+HD+oe-ADAM3 vs AHR+HD+ROCK inhibitor	0.954
	AHR+HD+si-ADAM3vs AHR+HD+ROCK inhibitor	-0.331
Fig2C(α-actin)	Group	95% CI	median
	Normal	0.9116,1	0.9379
	AHR	2.517,2.856	2.616
	AHR+HD	1.622,1.859	1.693
	AHR+HD+ROCK inhibitor	1.376,1.444	1.399
	AHR+HD+oe-ADAM3	2.194,2.412	2.367
	AHR+HD+si-ADAM3	1.315,1.364	1.357
	Comparison	Difference (median)
	AHR vs Normal	1.6781
	AHR+HD vs AHR	-0.923
	AHR+HD+ROCK inhibitor vs AHR+HD	-0.294
	AHR+HD+oe-ADAM3 vs AHR+HD+ROCK inhibitor	0.968
	AHR+HD+si-ADAM3vs AHR+HD+ROCK inhibitor	-0.042
Fig2C(sm-MHC)	Group	95% CI	median
	Normal	0.9423,1.01	1
	AHR	1.811,1.973	1.853
	AHR+HD	1.339,1.432	1.355
	AHR+HD+ROCK inhibitor	1.161,1.221	1.187
	AHR+HD+oe-ADAM3	1.583,1.701	1.644
	AHR+HD+si-ADAM3	1.053,1.167	1.126
	Comparison	Difference (median)
	AHR vs Normal	0.853
	AHR+HD vs AHR	-0.498
	AHR+HD+ROCK inhibitor vs AHR+HD	-0.168
	AHR+HD+oe-ADAM3 vs AHR+HD+ROCK inhibitor	0.457
	AHR+HD+si-ADAM3vs AHR+HD+ROCK inhibitor	-0.061

## Sheet: Fig3
Fig3A(Epac1)	Group	95% CI	median
	AHR	1.42,1.611	1.426
	AHR+HD	0.8646,1.082	1.002
	Comparison	Difference (median)
	AHR+HD vs AHR	-0.424
Fig3A(RAP1)	Group	95% CI	median
	AHR	1.509,1.871	1.761
	AHR+HD	1.092,1.222	1.105
	Comparison	Difference (median)
	AHR+HD vs AHR	-0.656
Fig3B(Epac1)	Group	95% CI	median
	Control	1,1.31	1.081
	AHR	5.549,7.258	6.018
	AHR+HD	1.814,3.106	2.859
	AHR+HD+activator	3.984,5.566	4.491
	Comparison	Difference (median)
	AHR vs Control	4.937
	AHR+HD vs AHR	-3.159
	AHR+HD+activator vs AHR+HD	1.632
Fig3B(RAP1)	Group	95% CI	median
	Control	0.8191,1.191	1.014
	AHR	5.293,9.514	6.385
	AHR+HD	1.794,2.608	2.01
	AHR+HD+activator	5.067,6.967	5.678
	Comparison	Difference (median)
	AHR vs Control	5.371
	AHR+HD vs AHR	-4.375
	AHR+HD+activator vs AHR+HD	3.668
Fig3B(α-actin)	Group	95% CI	median
	Control	0.7037,1.234	1.006
	AHR	5.207,7.877	6.144
	AHR+HD	1.47,2.466	1.721
	AHR+HD+activator	4.307,5.27	4.949
	Comparison	Difference (median)
	AHR vs Control	5.138
	AHR+HD vs AHR	-4.423
	AHR+HD+activator vs AHR+HD	3.228
Fig3B(sm-MHC)	Group	95% CI	median
	Control	0.7871,1.276	0.9382
	AHR	6.095,7.016	6.568
	AHR+HD	1.561,2.981	2.23
	AHR+HD+activator	4.47,5.75	5.165
	Comparison	Difference (median)
	AHR vs Control	5.6298
	AHR+HD vs AHR	-4.338
	AHR+HD+activator vs AHR+HD	2.935
Fig3C(Epac1)	Group	95% CI	median
	Control	0.7209,1.248	1.053
	AHR	2.071,2.528	2.135
	AHR+HD	1.334,1.454	1.375
	AHR+HD+activator	1.707,1.853	1.807
	Comparison	Difference (median)
	AHR vs Control	1.082
	AHR+HD vs AHR	-0.76
	AHR+HD+activator vs AHR+HD	0.432
Fig3C(RAP1)	Group	95% CI	median
	Control	0.9277,1.096	0.9729
	AHR	1.767,2.072	1.877
	AHR+HD	1.246,1.352	1.295
	AHR+HD+activator	1.612,1.697	1.656
	Comparison	Difference (median)
	AHR vs Control	0.9041
	AHR+HD vs AHR	-0.582
	AHR+HD+activator vs AHR+HD	0.361
Fig3C(α-actin)	Group	95% CI	median
	Control	0.8533,1.249	0.8815
	AHR	1.882,2.017	1.929
	AHR+HD	1.205,1.263	1.246
	AHR+HD+activator	1.654,1.74	1.681
	Comparison	Difference (median)
	AHR vs Control	1.0475
	AHR+HD vs AHR	-0.683
	AHR+HD+activator vs AHR+HD	0.435
Fig3C(sm-MHC)	Group	95% CI	median
	Control	0.9423,1.059	0.9981
	AHR	2.045,2.252	2.203
	AHR+HD	1.295,1.589	1.397
	AHR+HD+activator	1.761,1.94	1.93
	Comparison	Difference (median)
	AHR vs Control	1.2049
	AHR+HD vs AHR	-0.806
	AHR+HD+activator vs AHR+HD	0.533

## Sheet: Fig4
Fig4A	Group	95% CI	median
	Sham	0.4506,0.6862	0.6273
	AHR	10.52,11.73	11.24
	AHR+HD	5.267,6.018	5.641
	AHR+HD+activator	8.699,9.343	9.264
	Comparison	Difference (median)
	AHR vs Sham	10.6127
	AHR+HD vs AHR	-5.599
	AHR+HD+activator vs AHR+HD	3.623
Fig4D(Epac1)	Group	95% CI	median
	Sham	0.8831,1.128	0.9965
	AHR	3.981,4.741	4.28
	AHR+HD	1.682,1.991	1.902
	AHR+HD+activator	2.714,3.467	2.776
	Comparison	Difference (median)
	AHR vs Sham	3.2835
	AHR+HD vs AHR	-2.378
	AHR+HD+activator vs AHR+HD	0.874
Fig4D(RAP1)	Group	95% CI	median
	Sham	0.9023,1.133	0.9609
	AHR	2.114,2.247	2.125
	AHR+HD	1.219,1.405	1.318
	AHR+HD+activator	1.745,1.862	1.804
	Comparison	Difference (median)
	AHR vs Sham	1.1641
	AHR+HD vs AHR	-0.807
	AHR+HD+activator vs AHR+HD	0.486
Fig4D(α-actin)	Group	95% CI	median
	Sham	0.8946,1.08	1.023
	AHR	2.418,2.526	2.485
	AHR+HD	1.238,1.426	1.3
	AHR+HD+activator	1.663,1.908	1.7
	Comparison	Difference (median)
	AHR vs Sham	1.462
	AHR+HD vs AHR	-1.185
	AHR+HD+activator vs AHR+HD	0.4
Fig4D(sm-MHC)	Group	95% CI	median
	Sham	0.859,1.109	1.023
	AHR	1.915,1.963	1.936
	AHR+HD	1.186,1.242	1.239
	AHR+HD+activator	1.68,1.693	1.69
	Comparison	Difference (median)
	AHR vs Sham	0.913
	AHR+HD vs AHR	-0.697
	AHR+HD+activator vs AHR+HD	0.451

## Sheet: supplementary fig1
S Fig1E(PAQR7)	Group	95% CI	median
	AHR	0.5435,3.78	0.7568
	AHR+HD	1.011,4.604	4.051
	Comparison	Difference (median)
	AHR+HD vs AHR	3.2942
S Fig1E(CPLX3)	Group	95% CI	median
	AHR	0.7983,2.786	0.9763
	AHR+HD	1.074,5.177	3.136
	Comparison	Difference (median)
	AHR+HD vs AHR	2.1597
S Fig1E(SLURP2)	Group	95% CI	median
	AHR	0.9102,3.376	1.052
	AHR+HD	1.541,5.966	4.079
	Comparison	Difference (median)
	AHR+HD vs AHR	3.027
S Fig1E(MMP13)	Group	95% CI	median
	AHR	0.9648,0.2036	1.02
	AHR+HD	1.122,0.3443	0.2427
	Comparison	Difference (median)
	AHR+HD vs AHR	-0.7773
S Fig1E(SPA17)	Group	95% CI	median
	AHR	0.9095,0.2329	1.22
	AHR+HD	1.318,0.4292	0.3561
	Comparison	Difference (median)
	AHR+HD vs AHR	-0.8639
S Fig1E(NR4A1)	Group	95% CI	median
	AHR	0.9091,0.2121	1.161
	AHR+HD	1.457,0.3176	0.264
	Comparison	Difference (median)
	AHR+HD vs AHR	-0.897
